# Supplementary material for: Effects of Different Photoperiods on Growth Performance, Glucose Metabolism, Acetylcholine, and Its Relative Acetylcholine Receptor Modulation in Broiler Chickens
Source: Animals (Basel). 2024 Oct 17;14(20):3003. doi: 10.3390/ani14203003 (PMC11503876; doi:10.3390/ani14203003)
Supplement: Supplementary file 1 [file animals-14-03003-s001.zip]

Archive with 1 entries (1 files):
- animals-3259354-supplementary.pdf
